# Supplementary material for: Phytochemical Analysis of Pinus cembra Heartwood—UHPLC-DAD-ESI-MSn with Focus on Flavonoids, Stilbenes, Bibenzyls and Improved HPLC Separation
Source: Plants (Basel). 2023 Sep 25;12(19):3388. doi: 10.3390/plants12193388 (PMC10574252; doi:10.3390/plants12193388)
Supplement: Supplementary file 1 [file plants-12-03388-s001.zip]

Archive with 1 entries (1 files):
- plants-2580681-supplementary.pdf
